# Supplementary material for: The alterations of oral, airway and intestine microbiota in chronic obstructive pulmonary disease: a systematic review and meta-analysis
Source: Front Immunol. 2024 May 8;15:1407439. doi: 10.3389/fimmu.2024.1407439 (PMC11109405; doi:10.3389/fimmu.2024.1407439)
Supplement: Supplementary file 2 [file DataSheet_2.xlsx]

## Sheet: Oral
Supplementary Table 3 Alpha-diversity index of oral microbiota between HC and SCOPD.
Study	Site	Mean ± SD alpha-diversity index
		Chao1		Shannon
		HC	SCOPD	HC	SCOPD
Park et al.	Oral	273.46±129.91	202.64±126.63	3.50±0.70	2.90±1.00
Wu et al.	Oral	104.66±6.91	85.17±4.44	3.78±0.08	3.55±0.06

## Sheet: Airway
Supplementary Table 4 Alpha-diversity index of airway microbiota among HC, SCOPD and AECOPD.
Study	Site	sample	Mean ± SD alpha-diversity index
			Chao1			Shannon			Simpson			Richness
			HC	SCOPD	AECOPD	HC	SCOPD	AECOPD	HC	SCOPD	AECOPD	HC	SCOPD	AECOPD
Wang et al.	Airway	Sputum				4.03±0.43	3.38±0.80
Haldar et al.	Airway	Sputum	337.31±65.67	531.34±65.67		4.60±0.40	5.00±0.22					220.90±44.78	346.27±38.81
Wang et al.	Airway	Sputum				2.84±0.17	2.32±0.57	2.18±0.59				168.51±25.97	134.01±77.94	99.61±59.73
Wang et al.	Airway	Sputum				6.65±1.78	5.24±1.91
Mahomed et al.	Airway	Sputum		147.19±47.19	115.88±13.31					0.84±0.10	0.86±0.06
Dang et al.	Airway	Sputum							0.92±0.07	0.86±0.13
Su et al.	Airway	Sputum	415.72±59.05	423.51±149.69	411.56±82.72	4.99±0.55	5.40±0.66	4.53±0.73	0.91±0.04	0.92±0.03	0.88±0.09	353.19±59.89	357.45±132.39	323.40±81.95
Zhu et al.	Airway	Sputum	335.48±73.60		240.00±114.70				0.95±0.04		0.86±0.09
Millares et al.	Airway	Sputum		126.33±39.97	134.28±58.79		2.91±0.81	3.43±1.48
Feigelman et al.	Airway	Sputum				3.1±0.10	1.50±0.80
Erb-Downward et al.	Airway	BALF				3.56±1.05	3.10±1.60
Pragman et al.	Airway	BALF				0.54±0.44	1.55±0.85		0.27±0.24	0.61±0.28
Einarsson et al.	Airway	BALF				2.41±0.46	1.87±0.65					78.27±20.73	86.03±22.85
Mika et al.	Airway	BALF				2.79±0.25	1.36±0.82					65.43±14.52	59.69±87.63
Gupta et al.	Airway	BALF					3.75±0.53	2.71±0.70					173.44±55.69	115.82±42.43
Kim et al.	Airway	lung tissue				2.10±0.60	1.80±0.80		0.30±0.20	0.40±0.20

## Sheet: intestine
Supplementary Table 5 Alpha-diversity index of intestinal microbiota in HC and COPD.
Study	Site	sample	Mean ± SD alpha-diversity index
			Chao1						Shannon						Simpson			Richness
			HC	SCOPD	Mild COPD	Moderate COPD	Severe COPD	AECOPD	HC	SCOPD	Mild COPD	Moderate COPD	Severe COPD	AECOPD	HC	SCOPD	AECOPD	HC	SCOPD	AECOPD
Wu et al.	Intestine	Fecal	431.38±141.20	369.62±125.87				231.60±87.20	5.62±0.86	5.26±0.61				4.29±1.01	0.96±0.03	0.94±0.03	0.90±0.08	328.60±95.20	293.95±90.58	171.12±74.56
Chiu et al.	Intestine	Fecal			188.65±78.31	163.69±39.54	151.21±51.35				3.89±0.89	4.14±0.84	4.08±0.45
